# Supplementary material for: A novel approach for T7 bacteriophage genome integration of exogenous DNA
Source: J Biol Eng. 2020 Jan 16;14:2. doi: 10.1186/s13036-019-0224-x (PMC6966851; doi:10.1186/s13036-019-0224-x)
Supplement: Supplementary file 1 — Additional file 1. Sequences of the whole primers mentioned in the text and the supplementary materials were recorded in “Primers.xlsx”. Sequences of engineered T7 phage and functional plasmids were recorded in “Sequences of engineered T7 genome and plasmids.docx”. [file 13036_2019_224_MOESM1_ESM.zip]

Archive with 2 entries (2 files):
- Additional file 1/Primers.xlsx
- Additional file 1/Sequences of engineered T7 genome and plasmids.docx
