# Supplementary material for: A novel approach for T7 bacteriophage genome integration of exogenous DNA
Source: J Biol Eng. 2020 Jan 16;14:2. doi: 10.1186/s13036-019-0224-x (PMC6966851; doi:10.1186/s13036-019-0224-x)
Supplement: Supplementary file 1 — Additional file 1. Sequences of the whole primers mentioned in the text and the supplementary materials were recorded in “Primers.xlsx”. Sequences of engineered T7 phage and functional plasmids were recorded in “Sequences of engineered T7 genome and plasmids.docx”. [file 13036_2019_224_MOESM1_ESM.zip › Additional file 1/Primers.xlsx]

## Sheet: Sheet1
		T7∆G9 construction
		pRFG9	DXIM-IF	tttacagccgggaatttaatACGACTCACTATAGGGAGACCTCATC	Insert PCR amplification for pRFG9 step-2 construction
			DXIM-IR	accgtcacctacatgaattcGATTGCATCATCGCCATCACG
			DXIM-VF	GAATTCATGTAGGTGACGGTCTCG	Vector PCR amplification for pRFG9 step-2 construction
			DXIM-VR	ATTAAATTCCCGGCTGTAAACCT
			G9U-R	AACCTCTTGTCATCGCTCATT
		pCDG9	PG9-scF	ATGGGTATGGATAATGGTGCT	Insert PCR amplification for pCDG9 step-1 construction
			PG9-scR	CAGATACGCTGCCTGAGTGC
			G9B-F	TTAATACGACTCACTATAGGGAGACC	Insert PCR amplification for pCDG9 step-2 construction
			G9B-R	GATAGATTCCTCTTTGAGCACAG
		T7∆G10G11-attB construction
		pCDG10	PS-F2	CCTTGAGACGCACAACCCT	Insert PCR amplification for pCDG10 step-1 construction
			gene10-R1	TCCTTTCGGGCTTTGTTAG
			PS10A-F	ctcgctgcagtcctgaagcttCGGACCGTAGCGAGATGATT	Insert PCR amplification for pCDG10 step-2 construction
			PS10A-R	cgcgaattcgatatcaagcttTTACTCCACTTTGAAAACCACTGC
		T7DG10G11-attB Screen	S23-IRS	TCGGTATCGCACAGATGCCA
			G11-SR	GAAGGATGTCAGGCTGTTGG
		pRFG10G11
		Step1	S21-F	gaggcgagtgttacttcaacCTGGTCTACTGACTCGCTAACATTAAT	Insert PCR amplification for pRFG10G11 step-1 construction
			S21-R	tgaagtaacactcgcctcAGTTCCTCCTTTCAGCAAAAAACC
		Step2	S22-IFL	tgatgaacgggtcggctagcGTAAAACGACGGCCAGTGAATT	Insert PCR amplification for pRFG10G11 step-2 construction
			S22-IRL	ttagaggccccaaggggttaCGCGACATCACCGATGGG
			S22-VF	TAACCCCTTGGGGCCTCTAA	Vector PCR amplification for pRFG10G11 step-2 construction
			S22-VR	GCTAGCCGACCCGTTCATC
		Step3	S23-IFL	ctcgctgcagtcctgaagcttGAAGGATGTCAGGCTGTTGGC	Insert PCR amplification for pRFG10G11 step-3 construction
			S23-IRL	cgcgaattcgatatcaagcttTCGGTATCGCACAGATGCCA
		Step4	S24-IFL	cgcgaattcgatatcgcggccgcCGATATCAAGCTTATGTAGGTGACG	Insert PCR amplification for pRFG10G11 step-4 construction
			S24-IRL	cagtattgactgcaggcggccgcGAAGGATGTCAGGCTGTTGGC
		pCDG10G11	CDG10G11dx-IFL	ccatcggtgatgtcgcggaccgTAACCCCTTGGGGCCTCTAA	Insert PCR amplification for pCDG10G11 construction
			CDG10G11dx-IRL	tggcgcctatatcgccggtccgTTAGCGAGTCAGTAGACCAGAAGTG
		pEXM4	EXM4-IFL	ctggtctactgactcgctaaAGCTCTAAGGAGGTTATAAAAAGCTAGC	Insert PCR amplification for pEXM4 construction
			EXM4-IRL	cccctgattctgtggataacTTACGCTGCAACGTCTTCGG
			EXM4-VF	GTTATCCACAGAATCAGGGGATAAC	Vector PCR amplification for pEXM4 construction
			EXM4-VR	TTAGCGAGTCAGTAGACCAGAAGTG
		Colony PCR	MC-G11-VF	ATGGCTAGCATGACTGGTGGA
			EXM3-VR	TTAGCGAGTCAGTAGACCAGAAGTG
		pMCBK	pMCBK-IFL	CAGGAGCTAAGGAAGCTAAAATGAGCCATATTCAACGGGAAA	Insert PCR amplification for pMCBK construction
			pMCBK-IRL	TGATTACATTTGGGCCCTCATTAGAAAAACTCATCGAGCATCAAA
			pMCBK-VF	TGAGGGCCCAAATGTAATCACC	Vector PCR amplification for pMCBK construction
			pMCBK-VR	TTTAGCTTCCTTAGCTCCTGAAAAT
		pMCBK-CE Series	MCBK-IF1	caaggggttaagcttgatatcAGTTCAAGGTTCTGGGAAATACAGA	Insert PCR amplification for pMCBK-CE1 construction
			MCBK-IR1	tattaacgcgaattcgatatcGCTGATAGGGGAGCCTTAGTTATT
			MCBK-IF2	caaggggttaagcttgatatcAGTTCAAGGTTCTGGGAAATACAGA	Insert PCR amplification for pMCBK-CE2 construction
			MCBK-IR2	tattaacgcgaattcgatatcCAAAACGACTATTGCCACGCG
			MCBK-IF3	caaggggttaagcttgatatcAAACCCTATTAACGCAAGTGGAGT	Insert PCR amplification for pMCBK-CE3 construction
			MCBK-IR3	tattaacgcgaattcgatatcTCAAAGCAGTTCCAACGACGG
			MCBK-IF4	caaggggttaagcttgatatcCAAATGAGATGGCGAAAGTAGATG	Insert PCR amplification for pMCBK-CE4 construction
			MCBK-IR4	tattaacgcgaattcgatatcGAGAATCCGCCTGTCTGTACTTCT
			MCBK-VF	ATCGAATTCGCGTTAATACGACT	Common Vector PCR amplification for pMCBK-CE1/2/3/4 construction
			MCBK-VR	ATCAAGCTTAACCCCTTGTGTC
			IT-CF	AAACCCTATTAACGCAAGTGG	Primer pair for detection of inserts
			IT-CR	GCTGATAGGGGAGCCTTAGTTAT
			Int-SP3	TTTTCAGAGCAAGAGATTACGC	Integrants detection primer pair
			G11-SR	GAAGGATGTCAGGCTGTTGG
			InsertSeq-F1	GGACCGTAGCGAGATGATTA	Ensemble primer pair for insert sequencing of T7 recombinants
			InsertSeq-R1	GAGGTTCACCGATAGACGCC
		Common primers	M13F	GTAAAACGACGGCCAGT
			M13R	CAGGAAACAGCTATGAC
