# Supplementary material for: A novel approach for T7 bacteriophage genome integration of exogenous DNA
Source: J Biol Eng. 2020 Jan 16;14:2. doi: 10.1186/s13036-019-0224-x (PMC6966851; doi:10.1186/s13036-019-0224-x)
Supplement: Supplementary file 3 — Additional file 3. Sequencing results of engineered T7 phage and the positive recombinants harboring the exogenous DNA were documented in three files respectively, these files comprised the crude statistics as well as the processed sequences in docx format. [file 13036_2019_224_MOESM3_ESM.zip › Additional file 3/CE-Int T7 sequencing/Sequencing results/CE3/3-1.SQ6288-W1R.PY909250008.seq]

>C09.3-1.SQ6288-W1R.PY909250008.ab1
GTGATTGTGTCTGTGATCGACATCATAATCACTTAAACGATTAATATCTAATTCTTGGTCCACATACATGTCTCTTCCAT
TTTGGAGATAATAGAGATAGAGCTTTTCATTTTGCAATTGAGTATTTTCAACAGGATGCTCTTTAAGAATCTGACTTCCT
AATTCTTTGATACCTTCTTCGATTCGTTTCATACGCTCTCGCGAATTTTTCTGGCCCTTTTGAGTTGTCTGATTTTCACG
TGCCATTTCAATAACGATATTTTCTGGCTTATGCCGCCCCATTACTTTGACCAATTCATCAACAACTTTTACAGTCTGTA
AAATACCTTTTTTAATAGCAGGGCTACCAGCTAAATTTGCAATATGTTCATGTAAACTATCGCCTTGTCCGGACACTTGT
GCTTTTTGAATGTCTTCTTTAAATGTCAAACTATCATCATGGATCAGCGCCATAAAATTGCGATTGGCAAAACCATCTGA
TTTCAAAAAATCTAATATTGTTTTGCCAGATTGCTTATCCCTAATACCATTAATCAATTTTCGAGACAACGCTCCCCAAC
CAGTAAAACGGCGACGTTTAAGCTGTTTCATCACCTTATCATCAAAGAGGTGAGCATATGTTTTAAGTCTTTCCTCAATC
ATCTCCCTATCTTCAAATAAGGTCAATGTTAAAACAATATCCTCTAAGATATCTTCATTTTCTTCATTATCCAAAAAATC
TTTATCGTTCATAATTTGTAGCAAAGCAAGGTACGTACCGAGTGATGCATGCTATCTATACATCATCTACTGACATACAT
CGACTATCAACACATTCTATGTAATTAAGACTGCGTTCTGTTCGTCTAGTAGCTAGATCAGTTGACTATCTGTACGTACG
ATTAGAACGACGATGGGCAATCCCTCAGCATAGCATCGATGATCATGTCGGTATTCTGACTGCTTCATGCGAGTGCAATC
GACCTAAGTGCATTGCCGTATAGAGCGTAGGAAGCATGACACTCAAGTAAGT
