# Supplementary material for: A novel approach for T7 bacteriophage genome integration of exogenous DNA
Source: J Biol Eng. 2020 Jan 16;14:2. doi: 10.1186/s13036-019-0224-x (PMC6966851; doi:10.1186/s13036-019-0224-x)
Supplement: Supplementary file 3 — Additional file 3. Sequencing results of engineered T7 phage and the positive recombinants harboring the exogenous DNA were documented in three files respectively, these files comprised the crude statistics as well as the processed sequences in docx format. [file 13036_2019_224_MOESM3_ESM.zip › Additional file 3/pMCBK-Int T7 sequencing/Sequencing results/U1.UR.PY904101894.seq]

AAAACTCTGGCGCTCGGGCTTCCCATACAATCGATAGATTGTCGCACCTGATTGCCCGACATTATCGCGAGCCCATTTATACCCATATAAATCAGCATCCATGTTGGAATTTAATCGCGGCCTAGAGCAAGACGTTTCCCGTTGAATATGGCTCATTTTAGCTTCCTTAGCTCCTGAAAATCTCGATAACTCAAAAAATACGCCCGGTAGTGATCTTATTTCATTATGGTGAAAGTTGGAACCTCTTACGTGCCGATCAAGTCAAAAGCCTCCGGTCGGAGGCTTTTGACTTTCTGCTATGGACAGGAAACAGCTATGACCATCGTCAGTATTGACTGCAGGCGGCCGCTTAAGGACGCACACGAGTAACTTAGCGAGTCAGTAGACCAGAAGTGAACGCATCTCCATCCAGCATATTGTACCCACCGTAGTCCATCTCATACTCCATGCAGAGACGTCTAGCCTCATCTTCCTCTTCTTGGAGTACACCCTCTACTTCCGGTGCCCCAAAGAATCGGTTGTTGAACTGACGGGAAGCCTTGGTGACAATCCAGTAACGGAAGCACTCAGGCATCTCATCGTAGTCGCGGAGACGAATAATGTTCACAGTAATACCAGAGTCAAAGCGGTCTGATTGACTCGTTCGGTCATACACATAGCCACCTCGGTTAACGTAGATGGATTGACCGGAAGTAGACATTAGGGATAAATAGTCGTCACTGTATACAATCAGGTTGGAGTAAACATCAGGTAGTAGCGTTATGCCTTCCTCAATGTTGAACGTCCATCCACGAGATTGAATCTGTCGGTTAATCTTGTTGAGAATACGCCGAGCGTTCGCTGCATCTGCGTTAGCGTCACCTTCCAGCGTTGATACCGGAGGTTCACCGATAGACGCCAGAATGTCGTTCACAGCTGATAACTCAGCGGCAGTCTCAACGTTCATATCGA
